# Supplementary material for: Evaluation of RNA purification methods by using different blood stabilization tubes: identification of key features for epidemiological studies
Source: BMC Res Notes. 2020 Feb 18;13:77. doi: 10.1186/s13104-020-04943-4 (PMC7026973; doi:10.1186/s13104-020-04943-4)
Supplement: Supplementary file 1 — Additional file 1. (i) Reversotranscription, (ii) mRNA and miRNA real time PCR conditions, (iii) and oligo sequences details. [file 13104_2020_4943_MOESM1_ESM.xlsx]

## Sheet: RT conditions
		Qiagen reagents			Qiagen RT mix composition (miScript II RT kit)
		mRNA/miRNA				mRNA + miRNA
Reverse Transcription	RNA input	10pg - 1µg			miScript RT HiFlex buffer, 5x	4.00µL
	Used RNA input	450ng			miScript Reverse Transcriptase Mix	2.00µL
	Total volume per rct	20µl			10× miScripts Nucleics Mix	2µL
	Maximal volume RNA	15µl			RNase-free water	0 µL
	Principle	polyadenylation of miRNA and cDNA synthesis using oligo dT- and random primers			RNA template	12 µL
	Duration of incubation steps	65min			total RNA [RNA/rct]	450 ng
	Incubation steps	60min 37°C,			Total volume	20µL
		5min 95°C
qRT - PCR		mRNA	miRNA
	Recommended reaction volume	20µl	20µl
	Recommended input cDNA	10-20ng	1-3ng

## Sheet: miRNA reaction conditions
miScript SYBR green (Qiagen)			Program
miRNA mix	miRNA maduro		Step	Time	Temperature
2x QuantiTect SYBR Green PCR Master Mix	12.5		Initial activation step	15'	95ºC
10xmiScript Primer Assay	2.5		3-step cycling (40 cycles)
10x miScript Universal primer	2.5		Denaturation	15''	94ºC
RNAse-free water	2.5		Annealing	30''	55ºC
Template DNA	2.50		Extension	30''	70ºC
Total volume	25µL
total cDNA [cDNA/rct]	2 ng

## Sheet: mRNA qPCR conditions
FastStart Essential DNA Green Master			Program
mRNA Mix	mRNA		Step	Time	Temperature
Master mix 2×	10µL		Initial activation step	10'	95ºC
Oligo F (10 µM)	1 µL		3-step cycling (40 cycles)
Oligo R (10 µM)	1 µL		Denaturation	15''	95ºC
Muestra	2.5µL		Annealing	30''	60ºC
RNAse-free water	5.50µL		Extension	30''	72ºC
Total volume	20 µL		Melting curve
total cDNA [cDNA/rct]	10 ng			10''	95ºC
				1'	60ºC
			Ramp 0,1 ºC/s to 97ºC

## Sheet: qPCR oligonucleotide sequences
Oligo description	Sequence	Cat. no.	Reference
Hs_miR-16_2 miScript Primer Assay	_	Qiagen, MS00031493
Hs_miR-26a_2 miScript Primer Assay	_	Qiagen, MS00029239
Hs_miR-30b_1 miScript Primer Assay	_	Qiagen, MS00003276
ACTB-F	TACAGCTTCACCACCACAGC		Boutz et al. 2016
ACTB-R	ATGCCACAGGATTCCATACC
GAPDH-F	TGCACCACCAACTGCTTAGC		kang et al. 2017
GAPDH-R	GGCATGGACTGTGGTCATGAG
18S-rRNA-F	CAGATTGGCTACCCAACTGTT		Lopez et al. 2016
18S-rRNA-R	GGCCAGGACTCGTTTGTACC
