# Supplementary material for: Evaluation of RNA purification methods by using different blood stabilization tubes: identification of key features for epidemiological studies
Source: BMC Res Notes. 2020 Feb 18;13:77. doi: 10.1186/s13104-020-04943-4 (PMC7026973; doi:10.1186/s13104-020-04943-4)
Supplement: Supplementary file 2 — Additional file 2: Table A. Summary of the technical characteristics, technical requirements and cost analysis for the three methodologies tested. Table B. Average and standard deviation obtained for RNA yield, A260/A280, A260/A230 and RIN obtained by both technicians with the three methodologies. The average values encompassing the values obtained by both technicians are also indicated. Table C. Robustness of each methodology analysis. Average percentage and standard deviation for variation between methodologies and technicians for variables yield, A260/A280, A260/A230 and RIN. [file 13104_2020_4943_MOESM2_ESM.xlsx]

## Sheet: Table A
	Methodology A	Methodology B	Methodology C
Blood stabilization	Paxgene tube	Tempus tube	Tempus tube
RNA purification kit	PaxGene® Blood miRNA kit	MagMax for Stabilized Blood Tubes RNA Isolation kit	Tempus™ Spin RNA Isolation Kit
Processing	Semi-automated	Manually	Manually
Thawing	2 hours at RT	30 min on ice	30 min on ice
Technology	Spin colums	Magnetic beads	Spin colums
Full processing time	145 min/12 samples	190 min/16 samples	150 min/16 samples
Hans on time	40 min	190 min	150 min
DNase digestion	Yes	No	Yes
miRNA isolation	Yes	Yes	No
Elution volume	80 µl	80 µl	100 µl
Consumable material not supplied	50 ml conical tubes, filter tips, rotor adapter and filter tips for Qiacube robot	50 ml conical tubes, filter tips	50 ml conical tubes, filter tips
Required equipment	Qiacube, Vortex, refrigerated centrifuge for 10 ml tubes	Vortex, refrigerated centrifuge for 50 ml tubes, microcentrifuge for 1,5 ml tubes, magnetic stand	Vortex, refrigerated centrifuge for 50 ml tubes, microcentrifuge for 1,5 ml tubes
Cost/RNA extraction	Consumable : 31,95 €	Consumable :18,93 €	Consumable :16,5 €
	Personnel cost: 0,70 €	Personnel cost: 3,33 €	Personnel cost: 2,63 €
	Total:32,65 €	Total: 22,25 €	Total: 19,12 €
Summary of the technical characteristics, technical requirements and cost analysis for the three methodologies tested.

## Sheet: Table B
	Yield (µg)	A260/A280	A260/A230	RIN
Methodology A
Technician A	8,91±5,01	2,17±0,04	1,37±0,35	9,28±0,39
Technician B	8,38±4,56	2,15±0,06	1,47±0,39	9,19±0,46
Total	8,64±4,77	2,16±0,05	1,42±0,37	9,24±0,42
Methodology B
Technician A	10,48±4,62	2,28±0,22	0,59±0,45	6,93±0,76
Technician B	9,03±5,29	2,31±0,22	0,22±015	7,17±1,47
Total	9,76±5	2,29±0,22	0,41±0,39	7,05±1,16
Methodology C
Technician A	13,04±3,94	2,18±0,01	1,96±0,08	9,22±0,39
Technician B	14,55±4,76	2,18±0,01	1,97±0,31	9,17±0,47
Total	13,5±4,41	2,18±0,01	1,97±0,22	9,2±0,43
Average and standard deviation obtained for RNA yield, A260/A280, A260/A230 and RIN obtained by both technicians with the three methodologies. The average values encompassing the values obtained by both technicians are also indicated.

## Sheet: Table C
	Yield	A260/A280	A260/A230	RIN
Methodology A
Technician A	17,11±11,76	0,73±0,56	18,26±22,51	1,74±1,37
Technician B	30,72±27,71	1,32±1,52	19,74±14,2	3,34±3
Total	23,91±22,15	1,03±1,18	18,95±18,72	2,51±2,41
Methodology B
Technician A	32,91±52,30	1,71±2,84	39.86±35,39	6,71±9,63
Technician B	9,35±12,59	3,27±5,23	36,57±32,72	8,98±9,53
Total	21,64±40,17	2,54±4,18	38,29±33,58	7,82±9,54
Methodology C
Technician A	4,43±3,26	0,41±0,23	2,25±1,72	1,82±1,36
Technician B	9,81±8,48	0,32±0,27	2,78±2,30	1,71±1,32
Total	7,18±6,96	0,37±0,29	2,51±2,02	1,74±1,38
Robustness of each methodology analysis. Average percentage and standard deviation for variation between methodologies and technicians for variables yield, A260/A280, A260/A230 and RIN.
