# Supplementary material for: Evaluation of RNA purification methods by using different blood stabilization tubes: identification of key features for epidemiological studies
Source: BMC Res Notes. 2020 Feb 18;13:77. doi: 10.1186/s13104-020-04943-4 (PMC7026973; doi:10.1186/s13104-020-04943-4)
Supplement: Supplementary file 3 — Additional file 3. Diagram of an RNA electropherogram for six samples purified with Methodology A. Images a–f correspond to the RNA purified by Methodology A, following the manufacturer’s instructions. The images a’–f’ correspond to the same RNA samples after additional treatment with DNase. a and a’: Donor 16 Sample 1, b and b’: Donor 16 Sample 2, c and c’: Donor 17 sample 1, d and d’: Donor 23 Sample 1, e and e’: Donor 23 Sample 2, f and f’: Donor 23 Sample 3. The anomalous peaks of the electropherograms are shaded in the picture. [file 13104_2020_4943_MOESM3_ESM.xlsx]

## Sheet: Hoja1
Diagram of an RNA electropherogram for six samples purified with Methodology A. Images A-F correspond to the RNA purified by Methodology A, following the manufacturer's instructions. The images A'-F' correspond to the same RNA samples after additional treatment with DNase. A and A’: Donor 16 Sample 1, B and B’: Donor 16 Sample 2, C and C’: Donor 17 sample 1, D and D’: Donor 23 Sample 1, E and E’:…
