# Supplementary material for: Evaluation of RNA purification methods by using different blood stabilization tubes: identification of key features for epidemiological studies
Source: BMC Res Notes. 2020 Feb 18;13:77. doi: 10.1186/s13104-020-04943-4 (PMC7026973; doi:10.1186/s13104-020-04943-4)
Supplement: Supplementary file 4 — Additional file 4. Representation of the average Cq value for the RNA obtained by the three methodologies. mRNA genes (18S rRNA, ACTB, and GAPDH) and miRNA (mir-26, mir-30, and mir-16) were tested. Error bars are indicated. [file 13104_2020_4943_MOESM4_ESM.xlsx]

## Sheet: Hoja1
Representation of the average Cq value for the RNA obtained by the three methodologies. mRNA genes (18S rRNA, ACTB, and GAPDH) and miRNA (mir-26, mir-30, and mir-16) were tested. Error bars are indicated.
